# Supplementary material for: Advancements in Telomerase-Targeted Therapies for Glioblastoma: A Systematic Review
Source: Int J Mol Sci. 2024 Aug 9;25(16):8700. doi: 10.3390/ijms25168700 (PMC11354571; doi:10.3390/ijms25168700)
Supplement: Supplementary file 1 [file ijms-25-08700-s001.zip]

Archive with 1 entries (1 files):
- ijms-3099171-supplementary.pdf
